# Supplementary material for: Novel mechanisms for the synthesis of important secondary metabolites in Ginkgo biloba seed revealed by multi-omics data
Source: Front Plant Sci. 2023 Jun 7;14:1196609. doi: 10.3389/fpls.2023.1196609 (PMC10282660; doi:10.3389/fpls.2023.1196609)
Supplement: Supplementary File 1 — The primer information of related genes for qRT-PCR. [file Table_1.xlsx]

## Sheet: primers
ID	F	R
chr8.177	GTTTGTTTGCCTGATGAATG	TGTAATACCCTGAGAATACTGT
chr9.1833	CATTGTGAAGGTAGAAGAAGG	CAGATTGGCTGAACATATCC
chr12.1262	CAGTATCGTTCTTCCAGAGA	TCTCTGGAAGAACGATACTG
EIF3D	AGGCCGCATATGTAAACCAG	TGGACCTCACACCTTGCAAC

## Sheet: Sheet1
Sample	Gene	Ct
6	8.177	35.6569
6	8.177	37.0423
6	8.177	35.4242
8	8.177	39.4751
8	8.177	33.0679
8	8.177	34.5744
10	8.177	40.484
10	8.177	42.6366
10	8.177	40.0496
6	9.1833	28.3837
6	9.1833	28.6916
6	9.1833	28.1913
8	9.1833	28.9931
8	9.1833	28.9195
8	9.1833	28.846
10	9.1833	32.2608
10	9.1833	31.9382
10	9.1833	32.0741
6	12.1262	27.3419
6	12.1262	26.7037
6	12.1262	25.4032
8	12.1262	27.3653
8	12.1262	25.8348
8	12.1262	26.4044
10	12.1262	27.4515
10	12.1262	28.2574
10	12.1262	26.6455
6	EIF3D	21.6149
6	EIF3D	21.3464
6	EIF3D	21.6806
8	EIF3D	23.2981
8	EIF3D	22.5643
8	EIF3D	24.9899
10	EIF3D	26.4412
10	EIF3D	26.4261
10	EIF3D	27.4043
